# Supplementary material for: Molecular Profile of Important Genes for Radiogenomics in the Amazon Indigenous Population
Source: J Pers Med. 2024 Apr 30;14(5):484. doi: 10.3390/jpm14050484 (PMC11122349; doi:10.3390/jpm14050484)
Supplement: Supplementary file 1 [file jpm-14-00484-s001.zip]

Archive with 1 entries (1 files):
- jpm-2950154-supplementary.pdf
